# Supplementary material for: LC-MS/MS-Based Fungicide Accumulation Assay to Demonstrate Efflux Activity in the Wheat Pathogen Zymoseptoria tritici
Source: Microorganisms. 2022 Jul 25;10(8):1494. doi: 10.3390/microorganisms10081494 (PMC9331226; doi:10.3390/microorganisms10081494)
Supplement: Supplementary file 1 [file microorganisms-10-01494-s001.zip]

Archive with 1 entries (1 files):
- microorganisms-1733084-supplementary.pdf
